# Supplementary material for: NUCLEAR FACTOR Y Transcription Factors Have Both Opposing and Additive Roles in ABA-Mediated Seed Germination
Source: PLoS One. 2013 Mar 19;8(3):e59481. doi: 10.1371/journal.pone.0059481 (PMC3602376; doi:10.1371/journal.pone.0059481)
Supplement: File S1 — List of genes that interact with NF-YC3, NF-YC4 and NF-YC9. AGI numbers are included and common names are given. Additionally the type of interaction (published physical interaction/predicted interaction) and the reference/source of information are given. The.xlsx file can be directly uploaded to Cytoscape (http://www.cytoscape.org/) to build a interactive protein interactome. (XLS) [file pone.0059481.s008.xls]

## Sheet: Sheet1
Gene 1	Gene 1 - Common name	Gene 2	Gene 2 - Common name	Network group	Reference/ Sourse
AT1G45249	ABF2/bZIP36	AT1G54830	NF-YC3	Physical interactions	This manuscript
AT1G49720	ABF1/bZIP35	AT1G54830	NF-YC3	Physical interactions	This manuscript
AT2G24790	COL3	AT1G54830	NF-YC3	Physical interactions	Kummimoto et al.,(2010) Plant Journal. 63(3)379-391
AT2G47890	COL13	AT1G54830	NF-YC3	Physical interactions	Kummimoto et al.,(2010) Plant Journal. 63(3)379-391
AT3G19290	ABF4/bZIP38	AT1G54830	NF-YC3	Physical interactions	This manuscript
AT4G14540	NF-YB3	AT1G54830	NF-YC3	Physical interactions	Kummimoto et al.,(2010) Plant Journal. 63(3)379-391
AT4G34000	ABF3/bZIP37	AT1G54830	NF-YC3	Physical interactions	This manuscript
AT5G11260	HY5/bZIP56	AT1G54830	NF-YC3	Physical interactions	This manuscript
AT5G15840	CO	AT1G54830	NF-YC3	Physical interactions	Wenkel et al.,(2006) Plant Cell. 18:2971-2984; Kummimoto et al.,(2010) Plant Journal. 63(3)379-391
AT5G57660	COL5	AT1G54830	NF-YC3	Physical interactions	Kummimoto et al.,(2010) Plant Journal. 63(3)379-391
AT2G38880	NF-YB1	AT1G54830	NF-YC3	Physical interactions	Holt Lab - Directed Y2H
AT5G47640	NF-YB2	AT1G54830	NF-YC3	Physical interactions	Holt Lab - Directed Y2H
AT4G14540	NF-YB3	AT1G54830	NF-YC3	Physical interactions	Holt Lab - Directed Y2H
AT1G09030	NF-YB4	AT1G54830	NF-YC3	Physical interactions	Holt Lab - Directed Y2H
AT2G47810	NF-YB5	AT1G54830	NF-YC3	Physical interactions	Holt Lab - Directed Y2H
AT5G47670	NF-YB6	AT1G54830	NF-YC3	Physical interactions	Holt Lab - Directed Y2H
AT2G13570	NF-YB7	AT1G54830	NF-YC3	Physical interactions	Holt Lab - Directed Y2H
AT2G37060	NF-YB8	AT1G54830	NF-YC3	Physical interactions	Holt Lab - Directed Y2H
AT1G21970	NF-YB9	AT1G54830	NF-YC3	Physical interactions	Holt Lab - Directed Y2H
AT1G06850	bZIP52	AT1G54830	NF-YC3	Predicted	GeneMANIA
AT1G08880	HTA5	AT1G54830	NF-YC3	Predicted	GeneMANIA
AT1G09330	NA	AT1G54830	NF-YC3	Predicted	GeneMANIA
AT1G17590	NF-YA8	AT1G54830	NF-YC3	Predicted	GeneMANIA
AT1G21970	NF-YB9	AT1G54830	NF-YC3	Predicted	GeneMANIA
AT1G30480	DRT111	AT1G54830	NF-YC3	Predicted	GeneMANIA
AT1G30500	NF-YA7	AT1G54830	NF-YC3	Predicted	GeneMANIA
AT1G43700	VIP1	AT1G54830	NF-YC3	Predicted	GeneMANIA
AT1G51060	HTA10	AT1G54830	NF-YC3	Predicted	GeneMANIA
AT1G61620	NA	AT1G54830	NF-YC3	Predicted	GeneMANIA
AT1G72830	NF-YA3	AT1G54830	NF-YC3	Predicted	GeneMANIA
AT2G12900	bZIP33	AT1G54830	NF-YC3	Predicted	GeneMANIA
AT2G12940	UNE4	AT1G54830	NF-YC3	Predicted	GeneMANIA
AT2G13150	bZIP31	AT1G54830	NF-YC3	Predicted	GeneMANIA
AT2G13570	NF-YB7	AT1G54830	NF-YC3	Predicted	GeneMANIA
AT2G18740	NA	AT1G54830	NF-YC3	Predicted	GeneMANIA
AT2G21230	bZIP30	AT1G54830	NF-YC3	Predicted	GeneMANIA
AT2G27470	NF-YB11	AT1G54830	NF-YC3	Predicted	GeneMANIA
AT2G34720	NF-YA4	AT1G54830	NF-YC3	Predicted	GeneMANIA
AT2G37060	NF-YB8	AT1G54830	NF-YC3	Predicted	GeneMANIA
AT2G38280	FAC1	AT1G54830	NF-YC3	Predicted	GeneMANIA
AT2G38880	NF-YB1	AT1G54830	NF-YC3	Predicted	GeneMANIA
AT2G47810	NF-YB5	AT1G54830	NF-YC3	Predicted	GeneMANIA
AT3G12480	NF-YC11	AT1G54830	NF-YC3	Predicted	GeneMANIA
AT3G20670	HTA13	AT1G54830	NF-YC3	Predicted	GeneMANIA
AT3G52090	NRPB11	AT1G54830	NF-YC3	Predicted	GeneMANIA
AT3G53340	NF-YB10	AT1G54830	NF-YC3	Predicted	GeneMANIA
AT3G60390	HTA3	AT1G54830	NF-YC3	Predicted	GeneMANIA
AT4G14540	NF-YB3	AT1G54830	NF-YC3	Predicted	GeneMANIA
AT4G27230	HTA2	AT1G54830	NF-YC3	Predicted	GeneMANIA
AT4G30330	NA	AT1G54830	NF-YC3	Predicted	GeneMANIA
AT4G38900	bZIP29	AT1G54830	NF-YC3	Predicted	GeneMANIA
AT5G06910	ATJ6	AT1G54830	NF-YC3	Predicted	GeneMANIA
AT5G08190	NF-YB12	AT1G54830	NF-YC3	Predicted	GeneMANIA
AT5G19490	NA	AT1G54830	NF-YC3	Predicted	GeneMANIA
AT5G19910	MED31	AT1G54830	NF-YC3	Predicted	GeneMANIA
AT5G23090	NF-YB13	AT1G54830	NF-YC3	Predicted	GeneMANIA
AT5G24400	EMB2024	AT1G54830	NF-YC3	Predicted	GeneMANIA
AT5G47640	NF-YB2	AT1G54830	NF-YC3	Predicted	GeneMANIA
AT5G47670	NF-YB6	AT1G54830	NF-YC3	Predicted	GeneMANIA
AT5G47680	TRM10	AT1G54830	NF-YC3	Predicted	GeneMANIA
AT5G54640	HTA1	AT1G54830	NF-YC3	Predicted	GeneMANIA
AT1G28050	COL15	AT5G63470	NF-YC4	Physical interactions	Wenkel et al.,(2006) Plant Cell. 18:2971-2984
AT5G15840	CO	AT5G63470	NF-YC4	Physical interactions	Kummimoto et al.,(2010) Plant Journal. 63(3)379-391
AT1G45249	ABF2/bZIP36	AT5G63470	NF-YC4	Physical interactions	This manuscript
AT1G49720	ABF1/bZIP35	AT5G63470	NF-YC4	Physical interactions	This manuscript
AT2G24790	COL3	AT5G63470	NF-YC4	Physical interactions	Kummimoto et al.,(2010) Plant Journal. 63(3):379-391
AT2G47890	COL13	AT5G63470	NF-YC4	Physical interactions	Kummimoto et al.,(2010) Plant Journal. 63(3)379-391
AT3G19290	ABF4/bZIP38	AT5G63470	NF-YC4	Physical interactions	This manuscript
AT4G34000	ABF3/bZIP37	AT5G63470	NF-YC4	Physical interactions	This manuscript
AT5G11260	HY5/bZIP56	AT5G63470	NF-YC4	Physical interactions	This manuscript
AT5G57660	COL5	AT5G63470	NF-YC4	Physical interactions	Kummimoto et al.,(2010) Plant Journal. 63(3)379-391
AT2G38880	NF-YB1	AT5G63470	NF-YC4	Physical interactions	Holt Lab - Directed Y2H
AT5G47640	NF-YB2	AT5G63470	NF-YC4	Physical interactions	Holt Lab - Directed Y2H
AT4G14540	NF-YB3	AT5G63470	NF-YC4	Physical interactions	Holt Lab - Directed Y2H
AT1G09030	NF-YB4	AT5G63470	NF-YC4	Physical interactions	Holt Lab - Directed Y2H
AT2G47810	NF-YB5	AT5G63470	NF-YC4	Physical interactions	Holt Lab - Directed Y2H
AT5G47670	NF-YB6	AT5G63470	NF-YC4	Physical interactions	Holt Lab - Directed Y2H
AT2G13570	NF-YB7	AT5G63470	NF-YC4	Physical interactions	Holt Lab - Directed Y2H
AT2G37060	NF-YB8	AT5G63470	NF-YC4	Physical interactions	Holt Lab - Directed Y2H
AT1G21970	NF-YB9	AT5G63470	NF-YC4	Physical interactions	Holt Lab - Directed Y2H
AT1G06850	bZIP52	AT5G63470	NF-YC4	Predicted	GeneMANIA
AT1G08780	AIP3	AT5G63470	NF-YC4	Predicted	GeneMANIA
AT1G08880	HTA5	AT5G63470	NF-YC4	Predicted	GeneMANIA
AT1G13370	NA	AT5G63470	NF-YC4	Predicted	GeneMANIA
AT1G17590	NF-YA8	AT5G63470	NF-YC4	Predicted	GeneMANIA
AT1G21970	NF-YB9	AT5G63470	NF-YC4	Predicted	GeneMANIA
AT1G29990	PFD6	AT5G63470	NF-YC4	Predicted	GeneMANIA
AT1G30500	NF-YA7	AT5G63470	NF-YC4	Predicted	GeneMANIA
AT1G43700	VIP1	AT5G63470	NF-YC4	Predicted	GeneMANIA
AT1G51060	HTA10	AT5G63470	NF-YC4	Predicted	GeneMANIA
AT1G54160	NFYA5	AT5G63470	NF-YC4	Predicted	GeneMANIA
AT1G72830	NF-YA3	AT5G63470	NF-YC4	Predicted	GeneMANIA
AT1G75600	NA	AT5G63470	NF-YC4	Predicted	GeneMANIA
AT2G12900	bZIP33	AT5G63470	NF-YC4	Predicted	GeneMANIA
AT2G12940	UNE4	AT5G63470	NF-YC4	Predicted	GeneMANIA
AT2G13150	bZIP31	AT5G63470	NF-YC4	Predicted	GeneMANIA
AT2G13570	NF-YB7	AT5G63470	NF-YC4	Predicted	GeneMANIA
AT2G21230	bZIP30	AT5G63470	NF-YC4	Predicted	GeneMANIA
AT2G27470	NF-YB11	AT5G63470	NF-YC4	Predicted	GeneMANIA
AT2G34720	NF-YA4	AT5G63470	NF-YC4	Predicted	GeneMANIA
AT2G37060	NF-YB8	AT5G63470	NF-YC4	Predicted	GeneMANIA
AT2G38280	FAC1	AT5G63470	NF-YC4	Predicted	GeneMANIA
AT2G38810	HTA8	AT5G63470	NF-YC4	Predicted	GeneMANIA
AT2G3888	NF-YB1	AT5G63470	NF-YC4	Predicted	GeneMANIA
AT2G47810	NF-YB5	AT5G63470	NF-YC4	Predicted	GeneMANIA
AT3G12480	NF-YC11	AT5G63470	NF-YC4	Predicted	GeneMANIA
AT3G14020	NF-YA6	AT5G63470	NF-YC4	Predicted	GeneMANIA
AT3G20670	HTA13	AT5G63470	NF-YC4	Predicted	GeneMANIA
AT3G53340	NF-YB10	AT5G63470	NF-YC4	Predicted	GeneMANIA
AT3G60390	HTA3	AT5G63470	NF-YC4	Predicted	GeneMANIA
AT4G14540	NF-YB3	AT5G63470	NF-YC4	Predicted	GeneMANIA
AT4G27230	HTA2	AT5G63470	NF-YC4	Predicted	GeneMANIA
AT4G38900	bZIP29	AT5G63470	NF-YC4	Predicted	GeneMANIA
AT4G40040	NA	AT5G63470	NF-YC4	Predicted	GeneMANIA
AT5G08190	NF-YB12	AT5G63470	NF-YC4	Predicted	GeneMANIA
AT5G10980	NA	AT5G63470	NF-YC4	Predicted	GeneMANIA
AT5G19490	NA	AT5G63470	NF-YC4	Predicted	GeneMANIA
AT5G23090	NF-YB13	AT5G63470	NF-YC4	Predicted	GeneMANIA
AT5G47640	NF-YB2	AT5G63470	NF-YC4	Predicted	GeneMANIA
AT5G47670	NF-YB6	AT5G63470	NF-YC4	Predicted	GeneMANIA
AT5G54640	HTA1	AT5G63470	NF-YC4	Predicted	GeneMANIA
AT5G65350	HTR11	AT5G63470	NF-YC4	Predicted	GeneMANIA
AT1G28050	COL15	AT1G08970	NF-YC9	Physical interactions	Wenkel et al.,(2006) Plant Cell. 18:2971-2984
AT5G15840	CO	AT1G08970	NF-YC9	Physical interactions	Wenkel et al.,(2006) Plant Cell. 18:2971-2984; Kummimoto et al.,(2010) Plant Journal. 63(3)379-391
AT1G45249	ABF2/bZIP36	AT1G08970	NF-YC9	Physical interactions	This manuscript
AT1G49720	ABF1/bZIP35	AT1G08970	NF-YC9	Physical interactions	This manuscript
AT2G24790	COL3	AT1G08970	NF-YC9	Physical interactions	Kummimoto et al.,(2010) Plant Journal. 63(3)379-391
AT2G47890	COL13	AT1G08970	NF-YC9	Physical interactions	Kummimoto et al.,(2010) Plant Journal. 63(3)379-391
AT3G19290	ABF4/bZIP38	AT1G08970	NF-YC9	Physical interactions	This manuscript
AT4G34000	ABF3/bZIP37	AT1G08970	NF-YC9	Physical interactions	This manuscript
AT5G11260	HY5/bZIP56	AT1G08970	NF-YC9	Physical interactions	This manuscript
AT5G57660	COL5	AT1G08970	NF-YC9	Physical interactions	Kummimoto et al.,(2010) Plant Journal. 63(3)379-391
AT2G38880	NF-YB1	AT1G08970	NF-YC9	Physical interactions	Holt Lab - Directed Y2H
AT5G47640	NF-YB2	AT1G08970	NF-YC9	Physical interactions	Holt Lab - Directed Y2H
AT4G14540	NF-YB3	AT1G08970	NF-YC9	Physical interactions	Holt Lab - Directed Y2H
AT1G09030	NF-YB4	AT1G08970	NF-YC9	Physical interactions	Holt Lab - Directed Y2H
AT2G47810	NF-YB5	AT1G08970	NF-YC9	Physical interactions	Holt Lab - Directed Y2H
AT5G47670	NF-YB6	AT1G08970	NF-YC9	Physical interactions	Holt Lab - Directed Y2H
AT2G13570	NF-YB7	AT1G08970	NF-YC9	Physical interactions	Holt Lab - Directed Y2H
AT2G37060	NF-YB8	AT1G08970	NF-YC9	Physical interactions	Holt Lab - Directed Y2H
AT1G21970	NF-YB9	AT1G08970	NF-YC9	Physical interactions	Holt Lab - Directed Y2H
AT1G68520	COL6	AT1G08970	NF-YC9	Physical interactions	Holt Lab - Y2H screen
AT5G24930	COL4	AT1G08970	NF-YC9	Physical interactions	Holt Lab - Y2H screen
AT4G27900	NA	AT1G08970	NF-YC9	Physical interactions	Holt Lab - Y2H screen
AT5G53420	NA	AT1G08970	NF-YC9	Physical interactions	Holt Lab - Y2H screen
AT1G04500	NA	AT1G08970	NF-YC9	Physical interactions	Holt Lab - Y2H screen
AT1G06850	bZIP52	AT1G08970	NF-YC9	Predicted	GeneMANIA
AT1G08780	AIP3	AT1G08970	NF-YC9	Predicted	GeneMANIA
AT1G08880	HTA5	AT1G08970	NF-YC9	Predicted	GeneMANIA
AT1G17590	NF-YA8	AT1G08970	NF-YC9	Predicted	GeneMANIA
AT1G21970	NF-YB9	AT1G08970	NF-YC9	Predicted	GeneMANIA
AT1G30500	NF-YA7	AT1G08970	NF-YC9	Predicted	GeneMANIA
AT1G43700	VIP1	AT1G08970	NF-YC9	Predicted	GeneMANIA
AT1G51060	HTA10	AT1G08970	NF-YC9	Predicted	GeneMANIA
AT1G72830	NF-YA3	AT1G08970	NF-YC9	Predicted	GeneMANIA
AT2G12900	bZIP33	AT1G08970	NF-YC9	Predicted	GeneMANIA
AT2G12940	UNE4	AT1G08970	NF-YC9	Predicted	GeneMANIA
AT2G13150	bZIP31	AT1G08970	NF-YC9	Predicted	GeneMANIA
AT2G13570	NF-YB7	AT1G08970	NF-YC9	Predicted	GeneMANIA
AT2G18740	NA	AT1G08970	NF-YC9	Predicted	GeneMANIA
AT2G21230	bZIP30	AT1G08970	NF-YC9	Predicted	GeneMANIA
AT2G27470	NF-YB11	AT1G08970	NF-YC9	Predicted	GeneMANIA
AT2G34720	NF-YA4	AT1G08970	NF-YC9	Predicted	GeneMANIA
AT2G37060	NF-YB8	AT1G08970	NF-YC9	Predicted	GeneMANIA
AT2G38280	FAC1	AT1G08970	NF-YC9	Predicted	GeneMANIA
AT2G38880	NF-YB1	AT1G08970	NF-YC9	Predicted	GeneMANIA
AT2G47810	NF-YB5	AT1G08970	NF-YC9	Predicted	GeneMANIA
AT3G12170	NA	AT1G08970	NF-YC9	Predicted	GeneMANIA
AT3G12480	NF-YC11	AT1G08970	NF-YC9	Predicted	GeneMANIA
AT3G20670	HTA13	AT1G08970	NF-YC9	Predicted	GeneMANIA
AT3G52090	NRPB11	AT1G08970	NF-YC9	Predicted	GeneMANIA
AT3G53340	NF-YB10	AT1G08970	NF-YC9	Predicted	GeneMANIA
AT3G60390	HTA3	AT1G08970	NF-YC9	Predicted	GeneMANIA
AT3G62940	NA	AT1G08970	NF-YC9	Predicted	GeneMANIA
AT4G03120	NA	AT1G08970	NF-YC9	Predicted	GeneMANIA
AT4G14540	NF-YB3	AT1G08970	NF-YC9	Predicted	GeneMANIA
AT4G27230	HTA2	AT1G08970	NF-YC9	Predicted	GeneMANIA
AT4G30330	NA	AT1G08970	NF-YC9	Predicted	GeneMANIA
AT4G38900	bZIP29	AT1G08970	NF-YC9	Predicted	GeneMANIA
AT5G08190	NF-YB12	AT1G08970	NF-YC9	Predicted	GeneMANIA
AT5G19490	NA	AT1G08970	NF-YC9	Predicted	GeneMANIA
AT5G23090	NF-YB13	AT1G08970	NF-YC9	Predicted	GeneMANIA
AT5G40280	ERA1	AT1G08970	NF-YC9	Predicted	GeneMANIA
AT5G47640	NF-YB2	AT1G08970	NF-YC9	Predicted	GeneMANIA
AT5G47670	NF-YB6	AT1G08970	NF-YC9	Predicted	GeneMANIA
AT5G47680	TRM10	AT1G08970	NF-YC9	Predicted	GeneMANIA
AT5G54640	HTA1	AT1G08970	NF-YC9	Predicted	GeneMANIA
