# Supplementary material for: NUCLEAR FACTOR Y Transcription Factors Have Both Opposing and Additive Roles in ABA-Mediated Seed Germination
Source: PLoS One. 2013 Mar 19;8(3):e59481. doi: 10.1371/journal.pone.0059481 (PMC3602376; doi:10.1371/journal.pone.0059481)
Supplement: File S2 — List of primers used to generate all clones and perform qPCR experiments (Microsoft Excel format). (XLSX) [file pone.0059481.s009.xlsx]

## Sheet: Sheet1
RT PCR primers	Forward	Reverse
RD29B	CGCCACGGTCCGTTGAAGAGTC	TCCGCCACTGCCTCCCAACT
AIL	CCGCGAAAGATAAGGCGTCGCA	AGAGCTCAGCATCATCGTCGGTCAA
RAB18	GGAAAAGCTTCCCGGTGGTGGC	ACAACGACCGAATGCGACTGCG
AIA	ACCGCTGCGTATAGGCCGGT	TCACCTGCTTTTGTAGGCTCTCTCTGC
ABI5	CCAGTTGAAAGAAGAGAATGCGCAGC	AGTGGACAACTCGGGTTCCTCATCA
ABI3	TAACTCTCCGTCGGCGAATGTGGTGG	GCACACTCGGGTACGCTGCCATTTTT
Cloning Primers	Forward	Reverse
NF-YB1	CACCATGGCGGATACGCCTTCGAGCCC	CCAGCTCGGCATTTCTTCACCAGAAAC
NF-YB2	CACCATGGGGGATTCCGACAGGGATTCCG	AGTCCTTGTCCTACCGGAGGCAGCT
NF-YB2 HFM	CACCATGAGAGAGCAAGACAGGTTCTTGCC	CTCCCCTTCGATCTCCCTAAACCTCTGC
NF-YB2 N-term	CACCATGAGAGAGCAAGACAGGTTCTTGCC	TCTTGGAGACAAGGAGGACTGTCCG
NF-YB2 C-term	CACCATGAGGACTGGACTAGGGAGGCCAC	CTCCCCTTCGATCTCCCTAAACCTCTGC
NF-YB3	CACCATGGCGGATTCGGACAACGATTCAG	AGAAAAATGATGGGAAAATTGATGT
NF-YB10	CACCATGGCCGAATCGCAAACCGGTGGTG	CTCTGTGCCCGGCATTTGAACCATC
NF-YB10 HFM	CACCATGCGTGAGCAGGACAGGTTTCTTCC	GTCACCCTCCATCTCTCTATATCGCATCAGG
NF-YB10 N-ter	CACCATGGCCGAATCGCAAACCGGTGGTG	AACATTCAAAGACCTCGGGCTCTG
NF-YB10 C-term	CACCACTAAAGGATCAGGAAAAGGCGGGG	CTCTGTGCCCGGCATTTGAACCATC
NF-YC3	CACCATGGATCAACAAGGACAATC	ATTGTCAGGATCCTGCTGCTC
NF-YC4	CACCATGGACAATAACAACAACAACAACA	ACCTTGGCTATCGAGATTACCATGG
NF-YC9	CACCATGGATCAACAAGACCATGGACAG	ATTTTCCTGGTCAGGTTGGTCAG
ABF1	CACCATGGGTACTCACATTGATATCAACAAC	TCACCTTCTTACCACGGACCGGTAAG
ABF2	CACCATGGATGGTAGTATGAATTTGGGG	TCACCAAGGTCCCGACTCTGTCC
ABF3	CACCATGGGGTCTAGATTAAACTTCAAG	CTACCAGGGACCCGTCAATGTCCTTC
ABF4	CACCATGGGAACTCACATCAATTTCAAC	TCACCATGGTCCGGTTAATGTCCTTC
HY5	CACCATGCAGGAACAAGCGACTAGCTC	TCAAAGGCTTGCATCAGCATTAGAACC
Chimerics	Forward1	Reverse1	Forward2	Reverse2
NF-YB2/NF-YB10	CACCATGGGGGATTCCGACAGGGATTCCG	GAACTCGGAGACACACTCCTGCATCGTCTCTTTGGC	ACTATGCAGGAATGTGTCTCTGAATTCATCAGC	CTCTGTGCCCGGCATTTGAACCATC
NF-YB10/NF-YB2	CACCATGGCCGAATCGCAAACCGGTGGTG	GAATTCAGAGACACATTCCTGCATAGTCTCTTTAGC	ACGATGCAGGAGTGTGTCTCCGAGTTCATCAGC	AGTCCTTGTCCTACCGGAGGCAGCT
Chimeric clones are created by first performing two separate PCR reactions using Forward1 with Reverse1 and Forward2 and Reverse2. The two resulting products are then used as a template for a single PCR using Forward1 with Reverse2 primers.
